# Supplementary material for: Synergistic Effects of Dietary Tryptophan and Dip Vaccination in the Immune Response of European Seabass Juveniles
Source: Int J Mol Sci. 2024 Nov 13;25(22):12200. doi: 10.3390/ijms252212200 (PMC11595104; doi:10.3390/ijms252212200)
Supplement: Supplementary file 1 [file ijms-25-12200-s001.zip]

Archive with 1 entries (1 files):
- ijms-3291835-supplementary.pdf
